# Supplementary material for: Serum and urinary monocyte chemoattractant protein-1 as markers of inflammation and renal damage in dogs with naturally occurring leishmaniosis
Source: Parasit Vectors. 2024 Aug 29;17:366. doi: 10.1186/s13071-024-06432-0 (PMC11363603; doi:10.1186/s13071-024-06432-0)
Supplement: Supplementary file 1 — Additional file 1 [file 13071_2024_6432_MOESM1_ESM.xlsx]

## Sheet: Hoja1
Dataset S1: signalment, clinical data and serum and urinary parameters including MCP-1
ID	Healthy/leishmaniotic dogs (0/1)	MIX BREED	BREED	AGE months	SEX	SEXUAL STATUS	BW kg	HR	RR	SBP	Clinical sigs	Serology	Antibody%	urinary MCP-1 pg/ml	urine MCP-1 mg/dl	urinary creatinine mg/dl	uMCP-1/Cr	serum MCP-1 pg/ml	Alb	Glob	UPC	USG	urea	creatinine	SDMA	uAm/Cr	PON-1	CRP	Hp	Ft	Iron	TIBC	LeishVet Staging	IRIS Staging	IRIS staging (complete)	IRIS staging group 1 or 2	Bone marrow copies kinetoplast copies/ml
140225	0	YES	No	39.6	M	C	20.3	88	20	120	none	NEGATIVE	2.6	374.24	3.7424e-05	246	1.5213e-07	96.185	2.9	2.9	0.2	1042	27	1.07	15	0.4	4.87	0.01	1	179	177	342
140675	0	NO	YES	120	F	I	21.4	104	20	160	none	NEGATIVE	1.66	368.8	3.688e-05	334	1.10419e-07	177.735	3.4	3.4	0.1	1055	39	1.33	15	0.3	3.17	0.01	14	322	144	362
141164	0	YES	No	85.2	M	I	8.2	102	24	125	none	NEGATIVE	2.36	389.91	3.8991e-05	294	1.32622e-07	70.45	3.5	3.1	0.2	1044	27	1.03	9	0.3	4.66	0.01	82	203	147	327
141399	0	NO	YES	116.4	F	C	26.4	80	24	136	none	NEGATIVE	8.0	105.53	1.0553e-05	389	2.71285e-08	157.01	2.9	3.4	0.1	1053	32	1.09	11.3	0.3	3.59	0.01	1	230	159	341
141564	0	NO	YES	81.6	F	I	30.3	120	40	182	none	NEGATIVE	8.0	324.54	3.2454e-05	220	1.47518e-07	119.185	3.5	3.2	0.2	1032	39	1.17	7.8	0.1	3.81	0.01	1	307	166	393
142713	0	NO	YES	44.4	F	C	35.2	120	20	144	none	NEGATIVE	1.77	74.26	7.426e-06	383	1.9389e-08	122.775	3.5	3.1	0.1	1055	39	1.42	12.5	0.8	4.06	0.2	60	201	129	339
135712	0	YES	No	10	M	I	24	144	24	144	none	NEGATIVE	1.48	119.57	1.1957e-05	281	4.25516e-08	150.325	3.3	3.7	0.2	1042	33	1.01	9	0.4	3.68	0.05	104	133	140	361
149938	0	YES	No	150	M	C	9.1	124	48	145	none	NEGATIVE	7.0	579.89	5.7989e-05	293	1.97915e-07	190.98	3.5	3.2	0.1	1039	54	1.59	13.3	0.7	2.38	0.01	122	151	176	455
141666	0	NO	YES	61.2	M	C	23	100	24	125	none	NEGATIVE	1.62	178.72	1.7872e-05	448	3.98929e-08	124.835	3.1	2.9	0.1	1065	35	1.06	6.5	1.1	3.57	0.01	48	207	145	360
117216	0	NO	YES	81.6	M	I	26	120	30	145	none	NEGATIVE	7.0	156.49	1.5649e-05	364	4.29918e-08	149.54	3.4	3.6	0.2	1048	26	1.18	7.8	0.3	3.61	0.27	133	281	121	354
151367	0	NO	YES	57.6	M	I	40	80	30	140	none	NEGATIVE	2.99	270.71	2.7071e-05	384	7.04974e-08	79.325	3.2	2.8	0.2	1044	36	1.36	7.1	1.3	2.53	0.01	30	230	121	304
151368	0	NO	YES	61.3	M	I	39	88	40	142	none	NEGATIVE	3.67	501.17	5.0117e-05	233	2.15094e-07	101.455	3.1	2.9	0.2	1033	27	1.32	4.6	0.5	2.58	0.01	21	251	128	300
129179	0	NO	YES	46.8	M	I	14.6	120	24	150	none	NEGATIVE	5.55	290.35	2.9035e-05	276	1.05199e-07	116.79	3.5	3.4	0.3	1044	23	1.25	6.3	1.1	2.61	0.01	10	220	177	348
140051	0	NO	YES	48	M	I	60	100	24	125	none	NEGATIVE	6.25	150.41	1.5041e-05	545	2.75982e-08	42.32	3.2	3.1	0.2	1062	23	1.25	7.9	0.4	2.5	0.01	65	266	94	367
151918	0	YES	No	64.8	F	C	28.3	84	24	120	none	NEGATIVE	2.51	96.99	9.699e-06	274	3.53978e-08	125.225	2.9	3.4	0.1	1051	28	1.08	8.4	1.8	2.6	0.14	2	236	127	386
140521	0	NO	YES	66	M	I	28	92	108	164	none	NEGATIVE	1.8	65.87	6.587e-06	178	3.70056e-08	109.765	3.3	3.2	0.2	1035	33	1.28	17	0.6	4.18	0.01	5	225	160	368
139102	0	NO	YES	13.2	F	C	18.1	92	24	125	none	NEGATIVE	1.6	75.32	7.532e-06	284	2.65211e-08	141.47	3.2	2.9	0.2	1070	43	1.12	14	0.4	4.26	0.01	1	169	129	337
143561	0	NO	YES	46.8	F	C	32	152	36	175	none	NEGATIVE	1.75	103.28	1.0328e-05	170	6.07529e-08	179.28	3.3	3.1	0.2	1036	32	1.14	10	0.1	4.67	0.01	3	268	195	413
140758	0	YES	NO	153.6	M	C	4.8	120	30	150	none	NEGATIVE	1.87	411.82	4.1182e-05	151	2.72728e-07	189.035	3.4	3.7	0.2	1050	34	0.89	5.1	0.7	3.45	0.01	35	172	154	423
123758	1	Yes	No	20.4	M	I	15.2	145	24	124	Yes	high +	45.62	1029.39	0.000102939	129	7.97977e-07	342.7	2.1	6.3	1.8	1027	17	0.61	16	379.1	3.03	5.57	67	4860	83	267	III	I	I, PR, No+AL1+AL21:AL+AL21:AL58	1	25280000
126318	1	Yes	No	74.4	M	C	7.3	111	30	140	Yes	high +	46.62	1033.31	0.000103331	170	6.07829e-07	556.925	2.6	8.8	0.7	1051	24	0.64	13	216.5	3.49	0.8	232	1313	81	377	IIb	I	I, PR, Normotensive	1	556000000
127862	1	Yes	No	32.4	M	C	14.8	148	80	147	Yes	high +	42.78	571.39	5.7139e-05	275	2.07778e-07	259.055	2	7	1.3	1063	60	0.85	11.9	395.6	3.03	3.78	276	870	119	337	III	I	I, PR, Prehypertensive	1	2256000000
129523	1	No	Yes	100.8	M	I	7.6	75	40	145	Yes	high +	34.35	358.2	3.582e-05	207	1.73043e-07	258.78	3	4	0.5	1042	20	0.67	12	7.7	4.47	1.43	172	651	116	355	IIb	I	I, BPR, Prehypertensive	1	7600000
131486	1	No	Yes	34.8	F	I	5.7	120	32	132	Yes	high +	53.08	1028.92	0.000102892	28	3.67471e-06	775.295	1.4	8	27.7	1017	106	1.92	22	3700	2.51	4.91	267	1087	44	186	IV	II	II, PR, Normotensive	2	996000000
132898	1	No	Yes	72	M	C	30.3	100	28	140	Yes	low +	12.10	321.52	3.2152e-05	239	1.34527e-07	277.005	2.8	3.3	0.2	1029	26	1.54	20	0.4	2.36	0.01	55	317	160	389	III	II	II, BPR, Prehypertensive	2	37400
132275	1	Yes	No	130.8	M	C	17.5	120	20	142	Yes	high +	43.45	356.79	3.5679e-05	178	2.00444e-07	372.555	2.4	4.5	1.5	1028	15	0.5	19	269.7	3.32	6.05	323	569	64	238	III	I	I, PR, Prehypertensive	1	125400
133333	1	Yes	No	82.8	M	I	21.3	100	36	163	Yes	high +	26.03	1021.7	0.00010217	206	4.95971e-07	331.005	3.2	4.3	0.5	1029	38	1.22	19	11.2	3.13	2.28	436	891	81	317	IIb	I	I, BPR, hypertensive	1	76000000
133209	1	No	Yes	85.2	M	I	40	120	40	150	Yes	high +	50.84	314.41	3.1441e-05	173	1.8174e-07	281.165	3.3	4.1	0.4	1051	28	0.96	11	2	3.88	0.01	215	714	130	351	IIa	I	I, BPR, Prehypertensive	1	39200000
131802	1	No	Yes	86.4	M	C	35	100	40	140	Yes	low +	15.59	237.58	2.3758e-05	206	1.1533e-07	59.25	2.4	2.4	0.2	1036	14	0.8	9	0.6	3	0.01	33	183	196	358	IIa	I	I, BPR, Prehypertensive	1	27560
130984	1	Yes	No	62.4	F	I	17	120	22	155	Yes	low +	16.68	70.17	7.017e-06	112	6.26518e-08	56.785	3.9	3.9	0.2	1026	39	1.08	17	2.7	5.71	0.09	452	448	233	451	IIa	I	I, BPR, Preedera	1	3372000
133877	1	No	Yes	38.4	M	I	19	100	40	140	Yes	high +	47.82	251.87	2.5187e-05	318	7.92044e-08	640.595	2.2	5.6	0.7	1052	22	0.83	13	98.4	2.22	1.74	214	2916	78	236	IIb	I	I, PR, Prehypertensive	1	132800
134340	1	No	Yes	97.2	F	I	29.3	100	36	218	Yes	high +	46.33	1028.13	0.000102813	206	4.99092e-07	1245.71	1.3	4.3	14.4	1022	174	5.14	29	1771.1	2.83	2.13	1	689	71	149	IV	IV	IV, PR, Severe Hypertension	2	90000000
134722	1	No	Yes	68.4	M	I	34	186	48	224	Yes	low +	12.67	1030.17	0.000103017	79	1.30401e-06	1626.36	2.1	6.2	5.6	1021	38	0.84	20	1554.4	3.04	2.5	198	480	219	299	IV	I	I, PR, Severe hypertension	1	1716000000
134946	1	No	Yes	136.8	F	C	22.1	96	32	151	Yes	high +	28.59	1027.19	0.000102719	95	1.08125e-06	1536.92	2.9	4	2.5	1015	129	3.07	24	611.6	3.37	7.56	93	1222	38	335	III	III	III, PR, Prehypertensive	2	34000
136139	1	No	Yes	27.2	F	C	28	120	120	157	Yes	high +	43.07	87.28	8.728e-06	134	6.51343e-08	65.34	3.3	3.8	0.4	1042	37	0.76	8.9	33.6	3.29	1.25	533	271	253	276	IIa	I	I, BPR, Hypertensive	1	84800000
136599	1		No	69.6	F	C	19.8	150	40	144	Yes	high +	52.74	921.6	9.216e-05	138	6.67826e-07	475.855	1.8	9.4	4.9	1045	45	0.78	15	1494.2	1.9	0.88	41	1017	61	210	III	I	I, PR, Hyertensive	1	6840000000
128498	1	Yes	No	85.2	M	I	9.7	76	32	164	Yes	medium +	22.92	850.86	8.5086e-05	134	6.3497e-07	253.41	3.5	3.3	1.2	1033	33	0.34	16	79.9	4.25	0.17	341	266	58	303	III	I	I, PR, Hypeertensive	1	740000000
136991	1	Yes	No	98.2	F	I	8.6	120	30	170	Yes	high +	56.3	889.1	8.891e-05	52	1.70981e-06	455.92	2.7	5.1	0.5	1020	22	0.49	17	282.7	4.27	0.76	155	577	48	350	IIb	I	I, BPR, Hypertensive	1	304000
137551	1	Yes	No	49.2	M	I	21.9	98	30	179	Yes	medium +	20.94	913.5	9.135e-05	235	3.88723e-07	581.47	1.7	3.6	7.3	1042	65	1.68	16	49.4	3.84	5.79	86	1296	72	137	IV	II	II, PR, Hypertensive	2	198000000
126739	1	Yes	No	67.2	F	C	17.8	80	24	172	Yes	medium +	23.5	90.19	9.019e-06	71	1.27028e-07	203.04	3.3	3	0.2	1014	25	0.86	19	0.6	6.21	0.1	18	197	167	312	IIa	I	I, BPR, Hypertensive	1	14640000
138738	1	No	Yes	108	M	I	20	110	25	130	Yes	high +	51.59	509.97	5.0997e-05	284	1.79567e-07	420.97	2.2	6.6	0.3	1044	15	0.87	7.5	3.9	2.38	2.08	143	981	80	334	IIa	I	I, BPR,Normotensive	1	10120000
138841	1	No	Yes	58.8	F	C	18.8	128	28	189	Yes	high +	35.0	682.41	6.8241e-05	127	5.37331e-07	419.95	2.2	3.6	9.7	1030	188	2.71	22	1734.6	3.48	4.36	111	449	110	175	IV	II	II, PR, Severe Hypertension	2	207600000
139284	1	No	Yes	108	M	I	40	140	30	135	Yes	high +	47.52	1027.66	0.000102766	70	1.46809e-06	323.87	1.8	7.3	3.5	1019	29	0.86	18	421.4	2.94	0.95	117	1176	72	243	III	I	I, PR, Severe hypertension	1	322400000
139249	1	Yes	No	72	F	C	40	160	120	230	Yes	high +	46.67	200.98	2.0098e-05	250	8.0392e-08	326.865	2.9	5.1	0.2	1052	35	1.23	9.5	4.4	3.53	1.97	73	3334	84	391	IIa	I	I,BPR, Hypertensive	1	1612000000
139436	1	No	Yes	72	M	I	18.1	152	32	146	Yes	low +	17.04	682.17	6.8217e-05	92	7.41489e-07	808.68	2.3	3.5	0.8	1040	36	0.61	12	133.7	2.88	8.02	282	1549	117	281	IIb	I	I, Pr, Prehypertensive	1	750000
139651	1	No	Yes	14	F	C	38	120	48	130	Yes	high +	45.99	530.85	5.3085e-05	177	2.99915e-07	408.55	2.4	7.2	0.3	1029	24	0.99	17	30.5	2.33	19.5	313	539	42	287	IIa	I	I, BPR, Normotensive	1	552000
140434	1	No	Yes	70.8	M	I	21.5	90	32	154	Yes	high +	25.51	922.305	9.22305e-05	40	2.30576e-06	478.38	1.9	6.4	5.5	1012	37	0.71	19	1200	4.12	0.38	198	549	75	233	IV	I	I, PR, Prehypertensive	1	576000000
140934	1	No	Yes	63.6	M	I	29.3	60	24	157	Yes	medium +	23.9	67.64	6.764e-06	75	9.01867e-08	286.18	2.9	3.1	0.5	1011	11	1.15	20	0.1	3.56	0.94	23	638	111	382	IIb	I	I, BPR, Prehypertensive	1	1004000000
145459	1	YES	No	55.2	F	C	4.8	150	40	178	Yes	medium +	31.1	921.36	9.2136e-05	77	1.19657e-06	1061.23	1.9	4.9	16.7	1030	113	1.38	19.7	2327.3	4.25	24.84	499	981	22	159	IV	I	I, PR, Hypertensive	1	252800000
141680	1	No	Yes	56.4	F	C	11.3	140	28	189	Yes	high +	34.16	919.72	9.1972e-05	64	1.43706e-06	1251.74	2.6	6.3	13.8	1021	331	5.77	31	1289.1	3.81	6.87	212	813	34	192	IV	IV	IV, PR, Severe Hypertension	2	192000000
143762	1	Yes	No	67.2	M	C	7	140	28	124	Yes	high +	30.0	774.215	7.74215e-05	64	1.20971e-06	784.93	1.8	7.5	9.4	1037	23	0.58	13.4	2395.3	2.63	8.33	165	3066	60	304	IV	I	I, PR, Non hypertensive	1	1104000000
144684	1	No	Yes	45.6	F	I	33.5	100	100	135	Yes	high +	38.73	168.2	1.682e-05	236	7.12712e-08	139.915	3.2	3.6	0.2	1053	35	0.89	7.8	0.8	4.65	0.01	51	183	129	413	IIa	I	I,BPR, Non hypertensive	1	45200000
144806	1	Yes	No	49.2	F	C	25	152	72	145	Yes	high +	60.28	444.075	4.44075e-05	208	2.13498e-07	306.94	2.9	5.3	0.2	1035	32	1.2	8.8	0.5	3.28	0.98	139	1248	90	326	IIa	I	I, BPR, Prehypertensive	1	42800
143993	1	No	Yes	43.2	F	C	21.4	190	40	190	Yes	high +	42.6	349.39	3.4939e-05	242	1.44376e-07	316.35	2.9	7.4	0.3	1041	16	0.93	14.9	18.6	2.55	4.04	209	1827	113	372	IIa	I	I, BPR, Severe Hypertension	1	3784000000
144267	1	No	Yes	108	M	C	43	120	40	145	Yes	high +	41.36	854.27	8.5427e-05	144	5.93243e-07	555.355	2.4	5.7	1.6	1031	21	0.83	10.4	318.8	3.09	1.49	435	585	58	275	III	I	I, PR, Prehypertensive	1	224400000
140083	1	Yes	No	104.4	F	C	19.7	92	16	136	Yes	low +	29.16	316.19	3.1619e-05	184	1.71842e-07	280.135	2.6	3.6	0.2	1038	44	1.11	9.6	3.3	3.22	0.05	13	177	105	311	IIa	I	I, BPR, NHP	1	17440000
145000	1	No	Yes	97.2	F	C	28.8	95	14	134	Yes	low +	14.03	1027.5	0.00010275	149	6.89597e-07	1617.8	2.4	4.2	3	1055	43	0.74	12.4	1369.1	2.76	16.16	640	752	108	280	III	I	I, PR, NHP	1	4000
